# Supplementary material for: Multifactorial Programs for Healthy Older Adults to Reduce Falls and Improve Physical Performance: Systematic Review
Source: Int J Environ Res Public Health. 2021 Oct 15;18(20):10842. doi: 10.3390/ijerph182010842 (PMC8535839; doi:10.3390/ijerph182010842)
Supplement: Supplementary file 1 [file ijerph-18-10842-s001.zip]

Archive with 1 entries (1 files):
- ijerph-1363981-supplementary.pdf
